# Supplementary material for: Volatile Compounds in Monovarietal Wines of Two Amarone Della Valpolicella Terroirs: Chemical and Sensory Impact of Grape Variety and Origin, Yeast Strain and Spontaneous Fermentation
Source: Foods. 2021 Oct 15;10(10):2474. doi: 10.3390/foods10102474 (PMC8536046; doi:10.3390/foods10102474)
Supplement: Supplementary file 1 [file foods-10-02474-s001.zip]

Archive with 1 entries (1 files):
- foods-1396524-supplementary.pdf
